# Supplementary material for: 2-Chloro­pyrimidin-4-amine
Source: Acta Crystallogr Sect E Struct Rep Online. 2012 Jan 7;68(Pt 2):o302. doi: 10.1107/S1600536811055863 (PMC3274995; doi:10.1107/S1600536811055863)
Supplement: Supplementary file 1 [file e-68-0o302-sup1.cif]

##############################################################################
#                                                                            #
# This CIF contains the data in a paper accepted for publication in          #
# Acta Crystallographica Section E. It conforms to the requirements of       #
# Notes for Authors for Acta Crystallographica Section E, and has been       #
# peer reviewed under the auspices of the IUCr Commission on Journals.       #
#                                                                            #
# Full details of the Crystallographic Information File format               #
# are given in the paper "The Crystallographic Information File (CIF):       #
# a New Standard Archive File for Crystallography" by S. R. Hall, F. H.      #
# Allen and I. D. Brown [Acta Cryst. (1991), A47, 655-685].                  #
#                                                                            #
# The current version of the core CIF dictionary is obtainable from          #
# ftp://ftp.iucr.org/pub/cif_core.dic.                                       #
#                                                                            #
# Software is freely available for graphical display of the structure(s)     #
# in this CIF. For information consult the CIF software page                 #
# http://www.iucr.org/resources/cif/software.                                #
#                                                                            #
# This file may be used for bona fide research purposes within the           #
# scientific community so long as proper attribution is given to the journal # 
# article from which it was obtained.                                        #
#                                                                            #
##############################################################################
data_I
_audit_creation_method     SHELXL-97
_chemical_name_systematic
;
2-Chloropyrimidin-4-amine
;
_chemical_name_common     ?
_chemical_formula_moiety     'C4 H4 Cl N3'
_chemical_formula_sum     'C4 H4 Cl N3'
_chemical_formula_iupac     'C4 H4 Cl N3'
_chemical_formula_weight     129.55
_chemical_melting_point     ?
_symmetry_cell_setting     monoclinic
_symmetry_space_group_name_H-M     'P 21/c'
_symmetry_space_group_name_Hall     '-P 2ybc'
loop_
    _symmetry_equiv_pos_as_xyz
    'x, y, z'
    '-x, y+1/2, -z+1/2'
    '-x, -y, -z'
    'x, -y-1/2, z-1/2'
_cell_length_a     3.83162(19)
_cell_length_b     11.8651(7)
_cell_length_c     12.7608(7)
_cell_angle_alpha     90.00
_cell_angle_beta     100.886(2)
_cell_angle_gamma     90.00
_cell_volume     569.70(5)
_cell_formula_units_Z     4
_cell_measurement_reflns_used     342
_cell_measurement_theta_min     3.3
_cell_measurement_theta_max     27.5
_cell_measurement_temperature     294(2)
_exptl_crystal_description     block
_exptl_crystal_colour     colourless
_exptl_crystal_size_max     0.40
_exptl_crystal_size_mid     0.20
_exptl_crystal_size_min     0.20
_exptl_crystal_density_diffrn     1.510
_exptl_crystal_density_meas     ?
_exptl_crystal_density_method     'not measured'
_exptl_crystal_F_000     264
_exptl_absorpt_coefficient_mu     0.551
_exptl_absorpt_correction_type     multi-scan
_exptl_absorpt_process_details     '(CrystalClear; Rigaku, 2007)'
_exptl_absorpt_correction_T_min     0.8396
_exptl_absorpt_correction_T_max     0.8877
_exptl_special_details
;
;
_diffrn_ambient_temperature     294(2)
_diffrn_radiation_type     MoK\a
_diffrn_radiation_wavelength     0.71075
_diffrn_radiation_source     'fine-focus sealed tube'
_diffrn_radiation_monochromator     graphite
_diffrn_measurement_device_type     'Rigaku R-AXIS RAPID'
_diffrn_measurement_method     \w
_diffrn_detector_area_resol_mean     ?
_diffrn_reflns_number     9506
_diffrn_reflns_av_R_equivalents     0.0383
_diffrn_reflns_av_sigmaI/netI     0.0224
_diffrn_reflns_theta_min     3.25
_diffrn_reflns_theta_max     27.48
_diffrn_reflns_theta_full     27.48
_diffrn_measured_fraction_theta_max     0.998
_diffrn_measured_fraction_theta_full     0.998
_diffrn_reflns_limit_h_min     -4
_diffrn_reflns_limit_h_max     4
_diffrn_reflns_limit_k_min     -15
_diffrn_reflns_limit_k_max     15
_diffrn_reflns_limit_l_min     -16
_diffrn_reflns_limit_l_max     16
_diffrn_standards_number     0
_diffrn_standards_interval_count     0
_diffrn_standards_interval_time     0
_diffrn_standards_decay_%     0
_refine_special_details
;
Refinement of <i>F</i>^2^ against ALL reflections. The weighted <i>R</i>-factor
<i>wR</i> and goodness of fit <i>S</i> are based on <i>F</i>^2^, conventional
<i>R</i>-factors <i>R</i> are based on <i>F</i>, with <i>F</i> set to zero for
negative <i>F</i>^2^. The threshold expression of <i>F</i>^2^ >
\s(<i>F</i>^2^) is used only for calculating <i>R</i>-factors(gt) <i>etc</i>.
and is not relevant to the choice of reflections for refinement.
<i>R</i>-factors based on <i>F</i>^2^ are statistically about twice as large
as those based on <i>F</i>, and <i>R</i>- factors based on ALL data will be
even larger.
;
_reflns_number_total     1296
_reflns_number_gt     962
_reflns_threshold_expression     I>2sigma(I)
_refine_ls_structure_factor_coef     Fsqd
_refine_ls_matrix_type     full
_refine_ls_R_factor_all     0.0496
_refine_ls_R_factor_gt     0.0349
_refine_ls_wR_factor_gt     0.0823
_refine_ls_wR_factor_ref     0.0915
_refine_ls_goodness_of_fit_ref     1.136
_refine_ls_restrained_S_all     1.136
_refine_ls_number_reflns     1296
_refine_ls_number_parameters     82
_refine_ls_number_restraints     2
_refine_ls_hydrogen_treatment     mixed
_refine_ls_weighting_scheme     calc
_refine_ls_weighting_details
         'calc w=1/[\s^2^(Fo^2^)+(0.0422P)^2^+0.0697P] where P=(Fo^2^+2Fc^2^)/3'
_atom_sites_solution_hydrogens     geom
_atom_sites_solution_primary     direct
_atom_sites_solution_secondary     difmap
_refine_ls_shift/su_max     0.000
_refine_ls_shift/su_mean     0.000
_refine_diff_density_max     0.168
_refine_diff_density_min     -0.272
_refine_ls_extinction_method     none
_refine_ls_extinction_coef     ?
loop_
    _atom_type_symbol
    _atom_type_description
    _atom_type_scat_dispersion_real
    _atom_type_scat_dispersion_imag
    _atom_type_scat_source
    'C' 'C' 0.0033 0.0016
                         'International Tables Vol C Tables 4.2.6.8 and 6.1.1.4'
    'H' 'H' 0.0000 0.0000
                         'International Tables Vol C Tables 4.2.6.8 and 6.1.1.4'
    'N' 'N' 0.0061 0.0033
                         'International Tables Vol C Tables 4.2.6.8 and 6.1.1.4'
    'Cl' 'Cl' 0.1484 0.1585
                         'International Tables Vol C Tables 4.2.6.8 and 6.1.1.4'
_computing_data_collection     'CrystalClear (Rigaku, 2007)'
_computing_cell_refinement     'CrystalClear (Rigaku, 2007)'
_computing_data_reduction     'CrystalClear (Rigaku, 2007)'
_computing_structure_solution     'SHELXS97 (Sheldrick, 2008)'
_computing_structure_refinement     'SHELXL97 (Sheldrick, 2008)'
_computing_molecular_graphics     'DIAMOND (Brandenburg, 2007)'
_computing_publication_material     'publCIF (Westrip, 2010)'
loop_
    _atom_site_type_symbol
    _atom_site_label
    _atom_site_fract_x
    _atom_site_fract_y
    _atom_site_fract_z
    _atom_site_U_iso_or_equiv
    _atom_site_adp_type
    _atom_site_calc_flag
    _atom_site_refinement_flags
    _atom_site_occupancy
    _atom_site_symmetry_multiplicity
    _atom_site_disorder_assembly
    _atom_site_disorder_group
    Cl Cl1 0.05814(13) 0.43867(4) 0.20898(3) 0.0586(2) Uani d . 1 1 . .
    N N1 0.3425(4) 0.25622(13) 0.29987(11) 0.0500(4) Uani d . 1 1 . .
    N N2 0.2112(5) 0.37262(14) 0.59166(12) 0.0522(4) Uani d D 1 1 . .
    H H2B 0.277(5) 0.3340(17) 0.6504(14) 0.065(6) Uiso d D 1 1 . .
    H H2A 0.103(5) 0.4395(14) 0.5959(17) 0.061(6) Uiso d D 1 1 . .
    C C2 0.2035(4) 0.35294(14) 0.32044(13) 0.0419(4) Uani d . 1 1 . .
    N N3 0.1530(4) 0.39673(11) 0.41103(10) 0.0407(3) Uani d . 1 1 . .
    C C4 0.2612(4) 0.33227(13) 0.49910(12) 0.0400(4) Uani d . 1 1 . .
    C C5 0.4177(5) 0.22616(15) 0.48826(14) 0.0480(4) Uani d . 1 1 . .
    H H5 0.4961 0.1806 0.5473 0.058 Uiso calc R 1 1 . .
    C C6 0.4495(5) 0.19310(16) 0.38937(16) 0.0531(5) Uani d . 1 1 . .
    H H6 0.5506 0.1230 0.3818 0.064 Uiso calc R 1 1 . .
loop_
    _atom_site_aniso_label
    _atom_site_aniso_U_11
    _atom_site_aniso_U_22
    _atom_site_aniso_U_33
    _atom_site_aniso_U_12
    _atom_site_aniso_U_13
    _atom_site_aniso_U_23
    Cl1 0.0718(4) 0.0665(4) 0.0379(3) 0.0003(2) 0.0113(2) 0.0060(2)
    N1 0.0570(9) 0.0502(9) 0.0447(9) 0.0005(7) 0.0143(7) -0.0103(7)
    N2 0.0775(11) 0.0455(9) 0.0345(8) 0.0079(8) 0.0130(7) 0.0007(7)
    C2 0.0431(9) 0.0456(9) 0.0379(9) -0.0055(7) 0.0101(7) -0.0045(7)
    N3 0.0496(8) 0.0380(7) 0.0357(7) -0.0010(6) 0.0112(6) -0.0019(6)
    C4 0.0439(9) 0.0395(9) 0.0372(8) -0.0034(7) 0.0092(7) -0.0013(7)
    C5 0.0533(10) 0.0429(10) 0.0472(10) 0.0047(8) 0.0075(8) 0.0027(8)
    C6 0.0550(11) 0.0442(10) 0.0610(12) 0.0047(8) 0.0132(9) -0.0092(9)
_geom_special_details
;
All e.s.d.'s (except the e.s.d. in the dihedral angle between two l.s. planes)
are estimated using the full covariance matrix. The cell e.s.d.'s are taken
into account individually in the estimation of e.s.d.'s in distances, angles
and torsion angles; correlations between e.s.d.'s in cell parameters are only
used when they are defined by crystal symmetry. An approximate (isotropic)
treatment of cell e.s.d.'s is used for estimating e.s.d.'s involving l.s.
planes.
;
loop_
    _geom_bond_atom_site_label_1
    _geom_bond_atom_site_label_2
    _geom_bond_site_symmetry_2
    _geom_bond_distance
    _geom_bond_publ_flag
    Cl1 C2 . 1.7518(17) ?
    N1 C2 . 1.312(2) ?
    N1 C6 . 1.363(2) ?
    N2 C4 . 1.322(2) ?
    N2 H2B . 0.874(15) ?
    N2 H2A . 0.902(16) ?
    C2 N3 . 1.315(2) ?
    N3 C4 . 1.358(2) ?
    C4 C5 . 1.412(2) ?
    C5 C6 . 1.349(2) ?
    C5 H5 . 0.9300 ?
    C6 H6 . 0.9300 ?
loop_
    _geom_angle_atom_site_label_1
    _geom_angle_atom_site_label_2
    _geom_angle_atom_site_label_3
    _geom_angle_site_symmetry_1
    _geom_angle_site_symmetry_3
    _geom_angle
    _geom_angle_publ_flag
    C2 N1 C6 . . 112.47(15) ?
    C4 N2 H2B . . 120.6(14) ?
    C4 N2 H2A . . 121.3(14) ?
    H2B N2 H2A . . 118(2) ?
    N1 C2 N3 . . 130.85(16) ?
    N1 C2 Cl1 . . 115.10(12) ?
    N3 C2 Cl1 . . 114.05(13) ?
    C2 N3 C4 . . 115.64(14) ?
    N2 C4 N3 . . 117.56(15) ?
    N2 C4 C5 . . 123.11(16) ?
    N3 C4 C5 . . 119.33(15) ?
    C6 C5 C4 . . 117.77(16) ?
    C6 C5 H5 . . 121.1 ?
    C4 C5 H5 . . 121.1 ?
    C5 C6 N1 . . 123.94(17) ?
    C5 C6 H6 . . 118.0 ?
    N1 C6 H6 . . 118.0 ?
loop_
    _geom_hbond_atom_site_label_D
    _geom_hbond_atom_site_label_H
    _geom_hbond_atom_site_label_A
    _geom_hbond_site_symmetry_A
    _geom_hbond_distance_DH
    _geom_hbond_distance_HA
    _geom_hbond_distance_DA
    _geom_hbond_angle_DHA
    N2 H2A N3 3_566 0.902(16) 2.171(16) 3.069(2) 174.0(19)
    N2 H2B N1 4_566 0.874(15) 2.160(16) 3.024(2) 169.5(19)
_iucr_refine_instructions_details
;
TITL 1 in P21/c
CELL  0.71075 3.83162 11.86513 12.76084 90.000 100.886 90.000
ZERR  4 0.00019 0.00066 0.00073 0.000 0.002 0.000
LATT 1
SYMM    -X, .50+Y, .50-Z
SFAC C H N CL
UNIT 16 16 12 4
L.S. 50
BOND $H
ACTA
EQIV $1_-x,1-y,1-z
EQIV $2_x,1/2-y,1/2+z
HTAB N2 N3_$1
HTAB N2 N1_$2
DFIX 0.91 0.02 N2 H2A N2 H2B
FMAP 2
PLAN 10
TEMP 20.0
SIZE 0.400 0.200 0.200! COLORLESS BLOCK
WGHT    0.042200    0.069700
FVAR       0.51672   0.00000
CL1   4    0.058137    0.438673    0.208981    11.00000    0.07180    0.06650 =
         0.03787    0.00597    0.01134    0.00034
N1    3    0.342523    0.256218    0.299872    11.00000    0.05700    0.05015 =
         0.04466   -0.01033    0.01431    0.00053
N2    3    0.211240    0.372618    0.591660    11.00000    0.07753    0.04555 =
         0.03452    0.00068    0.01296    0.00790
H2B   2    0.277205    0.333978    0.650395    11.00000    0.06514
H2A   2    0.102632    0.439470    0.595935    11.00000    0.06122
C2    1    0.203525    0.352941    0.320438    11.00000    0.04309    0.04561 =
         0.03788   -0.00453    0.01012   -0.00552
N3    3    0.153044    0.396725    0.411033    11.00000    0.04963    0.03799 =
         0.03569   -0.00191    0.01123   -0.00096
C4    1    0.261207    0.332271    0.499097    11.00000    0.04391    0.03951 =
         0.03724   -0.00128    0.00919   -0.00342
C5    1    0.417666    0.226158    0.488260    11.00000    0.05330    0.04285 =
         0.04717    0.00275    0.00753    0.00474
AFIX  43
H5    2    0.496088    0.180611    0.547326    11.00000   -1.20000
AFIX   0
C6    1    0.449521    0.193099    0.389372    11.00000    0.05501    0.04419 =
         0.06102   -0.00917    0.01316    0.00466
AFIX  43
H6    2    0.550590    0.123011    0.381825    11.00000   -1.20000
HKLF 4
REM   jr242 in P21/c
REM R1 =  0.0349 for    962 Fo > 4sig(Fo)  and  0.0496 for all   1296 data
REM     82 parameters refined using      2 restraints
END
WGHT      0.0415      0.0727
REM Highest difference peak  0.168,  deepest hole -0.272,  1-sigma level  0.047
Q1    1   0.5117  0.2098  0.5177  11.00000  0.05    0.17
Q2    1   0.1435  0.4794  0.4233  11.00000  0.05    0.17
Q3    1   0.3953  0.2847  0.5035  11.00000  0.05    0.16
Q4    1  -0.2878  0.3914  0.1801  11.00000  0.05    0.15
Q5    1   0.4669  0.4344  0.2715  11.00000  0.05    0.15
Q6    1   0.7970  0.1646  0.3544  11.00000  0.05    0.14
Q7    1  -0.1734  0.4322  0.3742  11.00000  0.05    0.14
Q8    1   0.8359  0.2400  0.6400  11.00000  0.05    0.14
Q9    1   0.5896  0.2440  0.6696  11.00000  0.05    0.14
Q10   1  -0.0514  0.3751  0.7349  11.00000  0.05    0.14
;
data_global
_journal_date_recd_electronic     2011-12-07
_journal_date_accepted     2011-12-27
_journal_name_full     'Acta Crystallographica, Section E'
_journal_year     2012
_journal_volume     68
_journal_issue      2
_journal_page_first     o302
_journal_page_last     o302
_journal_paper_category     QO
_journal_paper_doi     10.1107/S1600536811055863
_journal_coeditor_code     ZJ2047
_publ_contact_author_name     'Mohamed Ghazzali'
_publ_contact_author_address
;
Department of Chemistry, Faculty of Science, King Saud University, PO Box 2455,
Riyadh 11451, Saudi Arabia
;
_publ_contact_author_email     'mghazzali@ksu.edu.sa'
_publ_contact_author_fax     '00966 146 75992'
_publ_contact_author_phone     '00966 146 73734'
_publ_section_title
;
2-Chloropyrimidin-4-amine
;
loop_
    _publ_author_name
    _publ_author_footnote
    _publ_author_address
    'A. Van Albada, Gerard' .
;
Leiden Institute of Chemistry, Leiden University, PO Box 9502, 2300 RA Leiden,
The Netherlands
;
    'Ghazzali, Mohamed' .
;
Department of Chemistry, Faculty of Science, King Saud University, PO Box 2455,
Riyadh 11451, Saudi Arabia
;
    'Al-Farhan, Khalid' .
;
Department of Chemistry, Faculty of Science, King Saud University, PO Box 2455,
Riyadh 11451, Saudi Arabia
;
    'Reedijk, Jan' .
;
Leiden Institute of Chemistry, Leiden University, PO Box 9502, 2300 RA Leiden,
The Netherlands
Department of Chemistry, Faculty of Science, King Saud
University, PO Box 2455, Riyadh 11451, Saudi Arabia
;
