# Supplementary material for: 2-Chloro­pyrimidin-4-amine
Source: Acta Crystallogr Sect E Struct Rep Online. 2012 Jan 7;68(Pt 2):o302. doi: 10.1107/S1600536811055863 (PMC3274995; doi:10.1107/S1600536811055863)
Supplement: Supplementary file 2 [file e-68-0o302-Isup2.hkl]

# 
# h,k,l, Fc-squared, Fo-squared, sigma(Fo-squared) and status flag 
# 
data_I
_shelx_title '  jr242 in P21/c' 
_shelx_refln_list_code          4 
_shelx_F_calc_maximum       90.57 
_exptl_crystal_F_000       264.00 
_reflns_d_resolution_high  0.7701 
 
loop_ 
 _symmetry_equiv_pos_as_xyz 
 'x, y, z' 
 '-x, y+1/2, -z+1/2' 
 '-x, -y, -z' 
 'x, -y-1/2, z-1/2' 
 
_cell_length_a     3.8316 
_cell_length_b    11.8651 
_cell_length_c    12.7608 
_cell_angle_alpha  90.000 
_cell_angle_beta  100.886 
_cell_angle_gamma  90.000 
 
_shelx_F_squared_multiplier     1.000 
 
loop_ 
 _refln_index_h 
 _refln_index_k 
 _refln_index_l 
 _refln_F_squared_calc 
 _refln_F_squared_meas 
 _refln_F_squared_sigma 
 _refln_observed_status 
   1   0   0      529.71      504.94      4.08 o 
   2   0   0        0.61        0.29      0.24 o 
   3   0   0        4.08        3.72      0.56 o 
   4   0   0        1.33        0.78      1.84 o 
   1   1   0     8202.11     7239.79    162.42 o 
   2   1   0        2.38        2.63      0.22 o 
   3   1   0       21.34       24.15      1.01 o 
   4   1   0        6.82        2.79      1.65 o 
   0   2   0      807.45      774.98      6.13 o 
   1   2   0     5010.92     4883.86     50.15 o 
   2   2   0      213.65      204.75      2.63 o 
   3   2   0        0.76        1.26      0.56 o 
   4   2   0        0.01        0.02      0.45 o 
   1   3   0      442.68      435.84      3.29 o 
   2   3   0     1934.51     2002.08     15.15 o 
   3   3   0       10.35       11.31      0.83 o 
   4   3   0        8.24        5.12      1.39 o 
   0   4   0      575.53      529.23      6.19 o 
   1   4   0      767.79      829.87      5.33 o 
   2   4   0      307.53      318.17      2.73 o 
   3   4   0      130.96      134.60      2.84 o 
   4   4   0        7.15        6.05      1.62 o 
   1   5   0       19.77       20.11      0.53 o 
   2   5   0        4.60        7.60      0.66 o 
   3   5   0      316.94      318.80      5.32 o 
   4   5   0       47.40       55.95      3.28 o 
   0   6   0      533.57      534.95      5.46 o 
   1   6   0      227.37      203.89      1.81 o 
   2   6   0      174.53      184.65      2.23 o 
   3   6   0       26.97       33.21      5.96 o 
   4   6   0       22.72       14.41      2.46 o 
   1   7   0       42.19       43.61      0.93 o 
   2   7   0        1.59        1.73      0.66 o 
   3   7   0        0.07        0.47      0.45 o 
   4   7   0        3.75        2.35      1.62 o 
   0   8   0       49.30       43.18      1.57 o 
   1   8   0      153.06      149.06      1.84 o 
   2   8   0      246.63      260.95      3.62 o 
   3   8   0       14.49       15.26      1.06 o 
   4   8   0        5.10        2.71      3.15 o 
   1   9   0       43.20       47.62      1.18 o 
   2   9   0        3.62        3.06      0.94 o 
   3   9   0       21.89       22.37      1.68 o 
   0  10   0      143.56      148.52      3.92 o 
   1  10   0       60.15       65.93      1.70 o 
   2  10   0        1.31        0.45      0.85 o 
   3  10   0       16.87       15.62      4.47 o 
   1  11   0       24.77       24.20      1.80 o 
   2  11   0        0.98        0.86      0.63 o 
   3  11   0        0.02        0.69      2.26 o 
   0  12   0        0.33        0.00      1.43 o 
   1  12   0        1.07        0.67      0.79 o 
   2  12   0        7.21        7.07      1.48 o 
   3  12   0        4.40        4.04      4.42 o 
   1  13   0        0.25        0.23      0.83 o 
   2  13   0        9.61        9.07      1.64 o 
   0  14   0        0.06        0.24      1.50 o 
   1  14   0        6.29        2.71      1.64 o 
   2  14   0        4.23        4.96      2.86 o 
   1  15   0        1.75        0.94      1.34 o 
  -4   1   1       14.46       17.93      3.59 o 
  -3   1   1      271.04      286.36      3.65 o 
  -2   1   1     1980.99     2010.43     19.35 o 
  -1   1   1      149.45      150.34      2.88 o 
   1   1   1      986.28     1001.65      5.22 o 
   2   1   1        0.30        0.58      0.24 o 
   3   1   1       16.51       16.67      0.65 o 
   4   1   1       17.52       14.98      2.86 o 
  -4   2   1        6.78        6.72      1.16 o 
  -3   2   1       94.92      101.87      2.39 o 
  -2   2   1      431.54      437.47      4.60 o 
  -1   2   1     7353.33     7083.93     66.85 o 
   0   2   1     2020.13     1987.31     11.48 o 
   1   2   1        0.59        0.65      0.20 o 
   2   2   1       34.35       40.16      0.69 o 
   3   2   1      121.76      135.06      2.28 o 
   4   2   1        2.75        2.14      0.89 o 
  -4   3   1       28.29       27.79      3.10 o 
  -3   3   1       36.19       34.12      1.10 o 
  -2   3   1      415.50      430.99      6.61 o 
  -1   3   1      692.71      682.22      4.62 o 
   0   3   1      758.54      694.36      3.89 o 
   1   3   1      558.91      564.22      3.81 o 
   2   3   1      425.76      427.40      3.73 o 
   3   3   1       53.03       58.28      1.75 o 
   4   3   1        0.00        0.73      1.43 o 
  -4   4   1       17.23        8.34      3.09 o 
  -3   4   1       96.49       98.28      2.53 o 
  -2   4   1      235.61      230.13      2.25 o 
  -1   4   1      498.12      496.27      3.36 o 
   0   4   1     2337.06     2270.89     14.23 o 
   1   4   1     1055.09     1039.79      7.27 o 
   2   4   1      638.45      639.81      5.77 o 
   3   4   1        7.40        6.21      1.04 o 
   4   4   1       14.13       15.04      2.10 o 
  -4   5   1        3.31        1.41      1.72 o 
  -3   5   1      174.41      178.79      3.51 o 
  -2   5   1       17.42       17.46      0.66 o 
  -1   5   1      173.69      184.93      1.65 o 
   0   5   1      761.74      770.03      5.26 o 
   1   5   1        0.04        0.07      0.20 o 
   2   5   1       63.01       68.19      1.24 o 
   3   5   1        0.81        0.89      0.79 o 
   4   5   1        6.33        3.31      1.46 o 
  -4   6   1       14.63        9.29      2.47 o 
  -3   6   1        9.00       12.35      1.67 o 
  -2   6   1       13.26       12.74      0.71 o 
  -1   6   1       11.53       17.86      0.61 o 
   0   6   1      243.67      222.60      2.16 o 
   1   6   1     1307.96     1302.26      9.37 o 
   2   6   1      102.33      105.12      1.69 o 
   3   6   1       93.43       97.09      1.82 o 
   4   6   1        8.25        6.23      1.53 o 
  -4   7   1       40.31       46.41      7.37 o 
  -3   7   1       23.49       26.94      2.52 o 
  -2   7   1       51.55       55.15      1.38 o 
  -1   7   1       19.75       16.67      0.74 o 
   0   7   1      653.23      687.00      5.36 o 
   1   7   1       47.70       46.92      1.13 o 
   2   7   1       53.79       53.24      1.43 o 
   3   7   1       53.49       55.67      1.80 o 
   4   7   1       10.67        9.92      3.65 o 
  -4   8   1        0.48        0.91      1.54 o 
  -3   8   1        4.50        3.83      0.82 o 
  -2   8   1       30.77       32.74      2.19 o 
  -1   8   1       24.93       28.41      0.99 o 
   0   8   1        0.61        1.19      0.51 o 
   1   8   1       32.12       37.55      0.98 o 
   2   8   1       30.40       32.36      1.34 o 
   3   8   1        0.02       -0.16      0.52 o 
   4   8   1        5.50        7.11      4.41 o 
  -4   9   1        0.06       -0.32      2.44 o 
  -3   9   1        1.05        1.52      0.65 o 
  -2   9   1       61.60       61.60      1.90 o 
  -1   9   1      176.19      180.04      2.41 o 
   0   9   1        1.59        1.12      0.64 o 
   1   9   1       25.85       27.86      1.03 o 
   2   9   1       18.21       18.51      1.27 o 
   3   9   1       18.35       16.42      2.52 o 
  -3  10   1        0.18        2.15      2.22 o 
  -2  10   1        2.34        2.17      0.62 o 
  -1  10   1       55.86       50.62      1.56 o 
   0  10   1       48.45       48.49      1.44 o 
   1  10   1       61.71       59.54      1.68 o 
   2  10   1       54.00       55.55      1.87 o 
   3  10   1        1.96        3.22      1.62 o 
  -3  11   1        5.99        3.81      1.85 o 
  -2  11   1        0.26        1.03      0.69 o 
  -1  11   1        5.33        4.65      0.93 o 
   0  11   1        8.15        7.55      1.02 o 
   1  11   1        4.97        4.39      0.95 o 
   2  11   1        0.40        0.69      0.91 o 
   3  11   1        0.43        2.73      1.92 o 
  -3  12   1        0.10        2.40      3.00 o 
  -2  12   1        3.47        4.04      1.34 o 
  -1  12   1        3.13        3.80      1.09 o 
   0  12   1      103.01      109.26      2.83 o 
   1  12   1       34.24       36.18      1.52 o 
   2  12   1       15.86       16.00      2.72 o 
  -2  13   1        0.01        2.28      1.24 o 
  -1  13   1       17.68        9.72      2.67 o 
   0  13   1        1.52        0.55      0.84 o 
   1  13   1        4.35        3.57      1.35 o 
   2  13   1        0.55        2.36      1.70 o 
  -2  14   1        2.81        2.14      1.56 o 
  -1  14   1        6.56        3.19      1.41 o 
   0  14   1        0.47        0.62      1.28 o 
   1  14   1       20.85       16.45      5.12 o 
  -1  15   1        0.02        0.90      1.46 o 
   0  15   1        7.09        6.81      1.82 o 
   1  15   1        3.92        4.76      4.16 o 
  -4   0   2       59.67       66.31      4.60 o 
  -3   0   2      100.73      100.91      3.96 o 
  -2   0   2       28.60       26.69      0.88 o 
  -1   0   2     3623.69     3525.23     43.21 o 
   0   0   2      315.91      333.01      2.31 o 
   1   0   2     1019.88      916.28      6.90 o 
   2   0   2      652.84      632.88      6.11 o 
   3   0   2       92.27       95.73      2.14 o 
   4   0   2       22.06       22.15     15.13 o 
  -4   1   2       35.03       37.84     10.84 o 
  -3   1   2       47.28       50.21      1.43 o 
  -2   1   2       27.25       28.77      1.19 o 
  -1   1   2      439.27      436.75      3.33 o 
   0   1   2      985.72      965.72      5.33 o 
   1   1   2      733.71      706.84      3.76 o 
   2   1   2       19.71       20.27      0.57 o 
   3   1   2        0.98        0.91      0.45 o 
   4   1   2        5.61        2.39      1.28 o 
  -4   2   2        0.52        1.00      0.67 o 
  -3   2   2       33.57       36.39      1.22 o 
  -2   2   2      527.11      547.18      7.22 o 
  -1   2   2        0.58        0.80      0.33 o 
   0   2   2     1702.09     1563.80      9.77 o 
   1   2   2     1024.38      989.64      5.82 o 
   2   2   2      153.05      148.10      1.47 o 
   3   2   2       48.21       47.94      1.09 o 
   4   2   2        7.54        7.46      1.29 o 
  -4   3   2       12.38        8.07      1.66 o 
  -3   3   2      374.64      386.41      4.56 o 
  -2   3   2      364.78      366.95      3.76 o 
  -1   3   2        0.39        1.48      0.29 o 
   0   3   2     1203.66     1126.83      6.98 o 
   1   3   2        1.67        1.07      0.15 o 
   2   3   2        0.59        0.68      0.30 o 
   3   3   2       11.42       12.28      0.61 o 
   4   3   2        0.15       -0.55      0.88 o 
  -4   4   2        3.46        1.99      1.47 o 
  -3   4   2        7.42        6.84      1.26 o 
  -2   4   2      427.62      460.43      5.25 o 
  -1   4   2       96.70      101.74      1.02 o 
   0   4   2      270.21      271.78      1.94 o 
   1   4   2        0.07        0.09      0.16 o 
   2   4   2        6.76        5.11      0.36 o 
   3   4   2        6.99        8.06      0.75 o 
   4   4   2        3.01        1.40      1.29 o 
  -4   5   2       68.84       75.45      3.61 o 
  -3   5   2        5.99        6.79      1.28 o 
  -2   5   2      272.09      256.57      2.93 o 
  -1   5   2     1341.43     1346.22      8.63 o 
   0   5   2      101.95       86.59      1.01 o 
   1   5   2        4.51        6.42      0.57 o 
   2   5   2        1.24        1.47      0.29 o 
   3   5   2       18.67       18.48      0.94 o 
   4   5   2       26.59       26.51      2.68 o 
  -4   6   2        3.10        0.11      1.08 o 
  -3   6   2       35.77       37.82      2.05 o 
  -2   6   2        0.92        1.81      0.55 o 
  -1   6   2      141.07      143.72      1.76 o 
   0   6   2      536.50      540.87      4.21 o 
   1   6   2       42.03       42.13      0.72 o 
   2   6   2       19.85       20.14      0.92 o 
   3   6   2       66.44       72.30      1.49 o 
   4   6   2        2.64        3.27      2.34 o 
  -4   7   2       15.14        4.22      2.69 o 
  -3   7   2       45.06       49.90      2.68 o 
  -2   7   2       95.73       97.07      1.93 o 
  -1   7   2       51.91       46.20      0.99 o 
   0   7   2       77.44       76.23      1.28 o 
   1   7   2       77.92       79.13      1.21 o 
   2   7   2       68.26       69.84      1.58 o 
   3   7   2       14.57       14.18      0.80 o 
   4   7   2        1.39        3.28      3.05 o 
  -4   8   2        8.71        6.68      2.14 o 
  -3   8   2        7.24        6.09      0.77 o 
  -2   8   2       27.56       24.28      1.22 o 
  -1   8   2      194.65      187.97      2.30 o 
   0   8   2      135.46      124.64      1.75 o 
   1   8   2      376.00      374.27      3.63 o 
   2   8   2      207.53      217.02      3.09 o 
   3   8   2        6.15        6.55      1.00 o 
   4   8   2        4.41        7.07      3.20 o 
  -4   9   2        0.13       -1.39      2.77 o 
  -3   9   2       24.91       22.08      2.76 o 
  -2   9   2        3.55        4.15      1.10 o 
  -1   9   2        0.30        0.34      0.51 o 
   0   9   2        2.41        1.67      0.57 o 
   1   9   2       40.28       40.07      1.32 o 
   2   9   2       12.84       11.72      0.66 o 
   3   9   2        2.07        0.97      1.15 o 
  -3  10   2       10.04        8.27      3.11 o 
  -2  10   2        2.95        1.16      0.65 o 
  -1  10   2       22.81       21.46      1.21 o 
   0  10   2      203.63      204.22      2.95 o 
   1  10   2       69.30       71.11      2.07 o 
   2  10   2       39.57       40.40      1.62 o 
   3  10   2       19.77       14.96      5.22 o 
  -3  11   2        6.40        9.51      2.76 o 
  -2  11   2       77.63       77.18      2.00 o 
  -1  11   2       71.49       70.37      1.81 o 
   0  11   2       19.28       20.22      1.25 o 
   1  11   2        1.88        1.05      0.66 o 
   2  11   2        5.76        8.01      1.76 o 
   3  11   2       18.09       17.02      3.11 o 
  -3  12   2        0.54        2.39      2.37 o 
  -2  12   2        0.98        0.71      1.11 o 
  -1  12   2        3.78        1.79      1.17 o 
   0  12   2        0.02        0.25      0.73 o 
   1  12   2       25.74       26.19      3.38 o 
   2  12   2        0.06        1.51      1.41 o 
  -2  13   2       14.51       17.07      3.38 o 
  -1  13   2       39.19       43.78      2.24 o 
   0  13   2       43.36       45.38      2.74 o 
   1  13   2        0.30        0.72      1.03 o 
   2  13   2       16.49       16.36      2.77 o 
  -2  14   2        1.85        1.95      1.50 o 
  -1  14   2        2.46        1.94      1.36 o 
   0  14   2       12.25        7.20      1.67 o 
   1  14   2       28.58       32.99      3.82 o 
  -1  15   2        2.76        4.46      1.78 o 
   0  15   2        0.31        0.34      1.03 o 
  -4   1   3       27.48       25.81      5.57 o 
  -3   1   3      168.24      165.68      5.10 o 
  -2   1   3      513.84      483.81      4.24 o 
  -1   1   3     1541.79     1436.32     11.58 o 
   0   1   3      780.45      770.26      4.61 o 
   1   1   3       40.19       40.26      0.67 o 
   2   1   3       44.54       49.11      1.03 o 
   3   1   3        0.27        0.04      0.36 o 
   4   1   3        3.01        2.55      1.08 o 
  -4   2   3        7.04        3.73      1.57 o 
  -3   2   3        1.65        1.48      0.63 o 
  -2   2   3       16.39       15.97      0.67 o 
  -1   2   3       67.27       59.27      0.79 o 
   0   2   3     1917.63     1802.73     11.90 o 
   1   2   3       47.38       39.50      0.59 o 
   2   2   3       84.31       80.57      1.12 o 
   3   2   3       46.38       50.03      1.38 o 
   4   2   3       49.72       56.73      2.27 o 
  -4   3   3        3.70        2.03      0.79 o 
  -3   3   3        5.27        4.47      0.80 o 
  -2   3   3      165.49      160.83      1.85 o 
  -1   3   3       26.95       28.84      0.62 o 
   0   3   3      306.52      284.24      2.09 o 
   1   3   3      358.60      355.78      2.96 o 
   2   3   3       14.00       15.27      0.74 o 
   3   3   3       16.47       16.33      1.72 o 
   4   3   3       20.36       13.17      4.21 o 
  -4   4   3        1.22        0.73      1.02 o 
  -3   4   3        3.62        5.06      1.14 o 
  -2   4   3        0.22        0.38      0.24 o 
  -1   4   3      442.16      418.86      3.37 o 
   0   4   3       51.54       41.87      0.83 o 
   1   4   3     1008.94      969.22      7.07 o 
   2   4   3      301.83      302.07      2.47 o 
   3   4   3      198.44      212.82      2.65 o 
   4   4   3        6.09        5.28      1.78 o 
  -4   5   3        2.54        0.67      1.29 o 
  -3   5   3        0.03       -0.06      0.72 o 
  -2   5   3      104.11      109.14      1.63 o 
  -1   5   3        0.87        1.02      0.33 o 
   0   5   3       25.47       28.11      0.67 o 
   1   5   3       43.01       46.74      1.07 o 
   2   5   3       17.94       19.11      0.55 o 
   3   5   3       25.10       25.56      1.09 o 
   4   5   3       15.28        8.56      3.70 o 
  -4   6   3        6.05        0.95      1.24 o 
  -3   6   3        0.01        0.29      0.95 o 
  -2   6   3        5.00        4.64      0.67 o 
  -1   6   3        0.04        0.41      0.37 o 
   0   6   3      369.06      363.45      2.95 o 
   1   6   3      225.96      219.86      2.18 o 
   2   6   3      424.85      429.90      3.35 o 
   3   6   3        4.09        3.77      0.70 o 
   4   6   3        0.14        1.82      2.58 o 
  -4   7   3       17.24        3.51      3.12 o 
  -3   7   3       43.01       48.26      2.50 o 
  -2   7   3       20.31       22.53      0.99 o 
  -1   7   3      301.34      308.35      3.26 o 
   0   7   3      179.80      178.85      2.01 o 
   1   7   3      267.21      259.79      2.45 o 
   2   7   3       13.85       14.96      0.86 o 
   3   7   3       52.13       47.16      1.30 o 
   4   7   3        1.66        1.67      2.47 o 
  -4   8   3        3.64        3.96      2.17 o 
  -3   8   3       22.63       21.52      1.32 o 
  -2   8   3        5.88        4.67      0.85 o 
  -1   8   3       21.16       22.81      1.05 o 
   0   8   3       33.17       29.87      1.01 o 
   1   8   3      116.37      112.64      1.62 o 
   2   8   3       43.59       44.43      1.46 o 
   3   8   3        1.84        1.22      0.90 o 
  -4   9   3        1.55        2.23      1.82 o 
  -3   9   3       61.05       63.96      2.35 o 
  -2   9   3      142.54      153.36      3.08 o 
  -1   9   3       67.42       72.93      1.68 o 
   0   9   3      342.16      340.86      3.69 o 
   1   9   3        0.12        0.53      0.44 o 
   2   9   3       21.23       18.70      1.06 o 
   3   9   3        1.42        2.53      1.20 o 
  -3  10   3        1.42        2.43      2.15 o 
  -2  10   3       36.85       36.55      1.57 o 
  -1  10   3       21.42       23.03      1.63 o 
   0  10   3        0.86        1.18      0.66 o 
   1  10   3      159.85      158.44      2.33 o 
   2  10   3       17.80       19.69      1.27 o 
   3  10   3        5.98        4.72      2.41 o 
  -3  11   3        1.39        4.54      2.55 o 
  -2  11   3       56.42       68.76      5.96 o 
  -1  11   3      150.35      157.62      2.94 o 
   0  11   3       39.10       34.61      1.43 o 
   1  11   3        0.97        0.74      0.58 o 
   2  11   3        2.21        2.77      1.41 o 
   3  11   3        0.26        1.80      2.58 o 
  -3  12   3        1.86        3.27      2.01 o 
  -2  12   3       17.54       14.65      2.01 o 
  -1  12   3      107.68      107.12      2.89 o 
   0  12   3       84.01       84.46      2.37 o 
   1  12   3       21.70       21.96      2.92 o 
   2  12   3       14.04       16.74      2.83 o 
  -2  13   3        1.38        2.95      1.69 o 
  -1  13   3       21.97       13.39      3.92 o 
   0  13   3        7.56        5.58      1.44 o 
   1  13   3        7.50        4.51      1.51 o 
   2  13   3        2.43        5.65      1.83 o 
  -2  14   3        2.15        4.65      5.62 o 
  -1  14   3        1.53        1.96      1.36 o 
   0  14   3       29.91       24.93      4.49 o 
   1  14   3        8.93        5.71      2.07 o 
   0  15   3        5.01        3.04      1.58 o 
  -4   0   4       10.24        1.67      2.36 o 
  -3   0   4       18.04       18.52      0.86 o 
  -2   0   4      144.29      153.99      2.72 o 
  -1   0   4      332.61      314.09      4.86 o 
   0   0   4      206.16      209.15      2.99 o 
   1   0   4        0.15        0.79      0.39 o 
   2   0   4      461.66      456.12      4.93 o 
   3   0   4      519.90      529.63      7.62 o 
   4   0   4       19.00       25.65      4.08 o 
  -4   1   4       10.98        3.63      2.10 o 
  -3   1   4        0.01       -0.16      0.49 o 
  -2   1   4      102.11       95.70      1.65 o 
  -1   1   4      400.55      423.58      3.97 o 
   0   1   4       43.71       44.74      0.56 o 
   1   1   4       63.84       58.13      0.73 o 
   2   1   4      464.77      485.43      3.88 o 
   3   1   4        2.30        1.39      0.58 o 
   4   1   4        8.99        5.94      1.97 o 
  -4   2   4       15.20       15.12      1.62 o 
  -3   2   4       37.93       40.14      1.88 o 
  -2   2   4       19.81       22.47      0.74 o 
  -1   2   4       40.33       39.15      0.90 o 
   0   2   4        1.28        4.09      0.35 o 
   1   2   4     1166.42     1200.58      7.51 o 
   2   2   4      254.23      260.61      2.54 o 
   3   2   4       15.40       16.87      1.67 o 
   4   2   4       18.54       12.25      3.27 o 
  -4   3   4        2.06        0.94      0.61 o 
  -3   3   4      138.92      145.89      3.29 o 
  -2   3   4      317.31      308.96      3.00 o 
  -1   3   4      119.20      107.51      1.34 o 
   0   3   4     1692.10     1699.30     12.14 o 
   1   3   4     1150.64     1206.28      8.91 o 
   2   3   4       26.60       26.53      0.83 o 
   3   3   4        9.11       10.59      1.25 o 
   4   3   4       23.71       13.64      5.19 o 
  -4   4   4        0.54        0.09      0.77 o 
  -3   4   4        1.55        1.84      0.73 o 
  -2   4   4       61.30       64.36      1.18 o 
  -1   4   4        1.93        2.47      0.47 o 
   0   4   4      733.33      816.66      5.82 o 
   1   4   4        0.01        0.36      0.37 o 
   2   4   4       10.48       10.42      0.44 o 
   3   4   4       25.89       29.08      1.10 o 
   4   4   4       17.53        8.48      4.58 o 
  -4   5   4        6.85        3.43      1.81 o 
  -3   5   4       31.27       36.13      2.02 o 
  -2   5   4      108.61      108.70      1.72 o 
  -1   5   4     1490.54     1461.38     10.46 o 
   0   5   4      781.17      784.57      5.86 o 
   1   5   4      229.03      217.17      2.62 o 
   2   5   4        7.93        7.83      0.87 o 
   3   5   4       81.28       78.23      1.58 o 
   4   5   4        4.21        1.58      2.25 o 
  -4   6   4        0.63        0.12      1.00 o 
  -3   6   4        1.83        1.86      1.38 o 
  -2   6   4       33.42       32.90      0.93 o 
  -1   6   4       86.41       93.25      1.49 o 
   0   6   4       70.75       71.31      1.19 o 
   1   6   4       23.58       22.61      1.08 o 
   2   6   4      515.88      524.21      5.59 o 
   3   6   4       14.64       13.19      1.02 o 
   4   6   4        2.73        0.77      2.35 o 
  -4   7   4        5.62        3.18      2.28 o 
  -3   7   4        3.47        3.26      0.50 o 
  -2   7   4      156.36      162.76      2.61 o 
  -1   7   4       64.56       63.51      1.29 o 
   0   7   4      125.38      120.64      1.68 o 
   1   7   4       64.96       62.89      1.74 o 
   2   7   4       38.24       38.04      1.61 o 
   3   7   4       53.53       56.71      2.12 o 
  -4   8   4        1.68        2.68      2.26 o 
  -3   8   4       10.24        9.29      1.32 o 
  -2   8   4       42.26       44.21      1.73 o 
  -1   8   4        1.45        1.20      0.57 o 
   0   8   4      112.28      106.17      2.06 o 
   1   8   4      660.98      652.94      7.69 o 
   2   8   4        0.31        0.52      0.78 o 
   3   8   4       14.29        9.06      3.48 o 
  -4   9   4        0.81        2.21      1.91 o 
  -3   9   4       12.17       11.36      1.47 o 
  -2   9   4        0.93        0.66      0.86 o 
  -1   9   4       12.77       11.94      1.01 o 
   0   9   4      334.03      329.85      4.00 o 
   1   9   4        9.66       10.40      0.82 o 
   2   9   4       26.58       27.79      2.38 o 
   3   9   4        1.47        1.40      1.29 o 
  -3  10   4       10.21        6.36      2.03 o 
  -2  10   4        1.47        1.01      0.80 o 
  -1  10   4       73.69       76.24      1.99 o 
   0  10   4      151.22      154.44      3.00 o 
   1  10   4       20.40       19.08      1.15 o 
   2  10   4       13.39       11.64      2.18 o 
   3  10   4        2.63        2.10      1.64 o 
  -3  11   4        5.52        5.96      2.63 o 
  -2  11   4       46.15       50.48      2.14 o 
  -1  11   4      178.60      186.52      3.35 o 
   0  11   4        0.87        2.02      1.03 o 
   1  11   4        0.03        0.23      0.63 o 
   2  11   4        7.11        5.76      1.65 o 
  -3  12   4        0.07        3.83      3.37 o 
  -2  12   4       26.90       26.48      4.39 o 
  -1  12   4        1.92        1.20      1.08 o 
   0  12   4       20.11       12.89      3.00 o 
   1  12   4        2.36        2.68      1.49 o 
   2  12   4        0.35        2.34      1.56 o 
  -2  13   4       28.05       24.38      3.69 o 
  -1  13   4        0.01       -0.32      1.05 o 
   0  13   4        3.67        3.25      1.29 o 
   1  13   4        3.58        4.18      1.47 o 
   2  13   4        2.65        5.98      2.15 o 
  -1  14   4        3.27        0.82      1.23 o 
   0  14   4        2.48        2.06      1.30 o 
   1  14   4        0.13        1.85      1.49 o 
  -4   1   5        0.02        0.10      0.28 o 
  -3   1   5       45.68       45.09      1.48 o 
  -2   1   5      352.75      343.46      3.77 o 
  -1   1   5     2020.82     2011.38     15.46 o 
   0   1   5     2128.73     2145.87     12.89 o 
   1   1   5     1172.16     1162.29      7.11 o 
   2   1   5       66.14       68.34      1.16 o 
   3   1   5        2.83        0.88      0.68 o 
   4   1   5        9.10        5.07      2.21 o 
  -4   2   5       16.86       15.39      4.06 o 
  -3   2   5       97.00       99.91      2.93 o 
  -2   2   5      174.00      176.58      2.29 o 
  -1   2   5      126.27      140.79      1.71 o 
   0   2   5       45.48       47.78      0.90 o 
   1   2   5      196.99      190.56      1.64 o 
   2   2   5      441.18      442.62      3.70 o 
   3   2   5       90.29       92.60      2.00 o 
   4   2   5        2.18        1.73      1.16 o 
  -4   3   5       13.11        4.03      2.55 o 
  -3   3   5        4.39        3.95      1.05 o 
  -2   3   5       66.20       60.89      1.30 o 
  -1   3   5       88.76       83.84      1.37 o 
   0   3   5      603.97      615.06      4.56 o 
   1   3   5        1.84        4.79      0.29 o 
   2   3   5        0.30        0.68      0.43 o 
   3   3   5        4.14        3.28      1.01 o 
   4   3   5        9.86        3.90      2.11 o 
  -4   4   5       14.83        7.23      4.18 o 
  -3   4   5       44.91       49.47      1.97 o 
  -2   4   5      201.62      203.74      2.35 o 
  -1   4   5      234.26      251.68      2.60 o 
   0   4   5      105.85      111.56      1.64 o 
   1   4   5     1050.66     1092.26      8.86 o 
   2   4   5      169.66      166.36      1.81 o 
   3   4   5       22.06       23.12      0.98 o 
   4   4   5        5.26        2.96      1.87 o 
  -4   5   5        1.46        0.46      1.20 o 
  -3   5   5        3.71        4.48      0.68 o 
  -2   5   5        0.54        0.66      0.43 o 
  -1   5   5      151.23      144.81      2.00 o 
   0   5   5     1072.32     1150.07      8.62 o 
   1   5   5       86.69       82.85      1.54 o 
   2   5   5       10.38       10.70      1.04 o 
   3   5   5        8.45        5.93      1.18 o 
   4   5   5        0.54        1.72      1.98 o 
  -4   6   5        5.12        1.87      1.48 o 
  -3   6   5       37.45       39.57      1.23 o 
  -2   6   5        9.06       10.55      0.96 o 
  -1   6   5       62.84       69.95      1.40 o 
   0   6   5       75.88       75.34      1.31 o 
   1   6   5        1.82        1.06      0.68 o 
   2   6   5       15.71       15.51      1.11 o 
   3   6   5       20.18       19.55      2.45 o 
  -4   7   5        0.05       -0.05      1.51 o 
  -3   7   5        6.61        7.21      0.98 o 
  -2   7   5      125.09      123.64      2.70 o 
  -1   7   5      461.09      471.54      4.68 o 
   0   7   5      436.97      424.23      4.00 o 
   1   7   5       77.86       82.64      2.06 o 
   2   7   5        3.81        5.70      1.06 o 
   3   7   5        2.72        2.83      1.20 o 
  -4   8   5        7.05        3.76      2.19 o 
  -3   8   5        0.36        0.50      0.80 o 
  -2   8   5       29.06       30.62      1.32 o 
  -1   8   5       92.27       90.73      1.88 o 
   0   8   5        6.53        7.34      0.87 o 
   1   8   5      110.76      113.66      2.40 o 
   2   8   5        0.36        0.22      0.74 o 
   3   8   5        7.78        4.93      2.54 o 
  -3   9   5       54.48       57.54      2.12 o 
  -2   9   5      131.83      136.00      2.91 o 
  -1   9   5      108.20      112.76      2.25 o 
   0   9   5        6.76        5.31      0.81 o 
   1   9   5       85.31       92.67      2.64 o 
   2   9   5       89.62       98.36      3.02 o 
   3   9   5        5.22        5.73      2.59 o 
  -3  10   5       11.60        8.67      2.41 o 
  -2  10   5       13.03       11.82      1.45 o 
  -1  10   5       30.93       30.02      1.55 o 
   0  10   5       10.74       10.96      1.25 o 
   1  10   5       18.63       16.66      2.26 o 
   2  10   5       18.34       16.35      2.95 o 
   3  10   5        4.50        3.51      1.98 o 
  -3  11   5        2.32        2.38      2.04 o 
  -2  11   5       10.36       10.08      2.03 o 
  -1  11   5       10.88        7.71      1.28 o 
   0  11   5       50.17       54.60      2.11 o 
   1  11   5        0.31        0.77      1.01 o 
   2  11   5        6.32        5.97      2.22 o 
  -2  12   5        6.91        4.00      1.60 o 
  -1  12   5        4.13        2.48      1.07 o 
   0  12   5        3.16        1.92      1.28 o 
   1  12   5        1.07        0.36      1.06 o 
   2  12   5        0.01        0.90      1.49 o 
  -2  13   5       29.99       27.28      5.06 o 
  -1  13   5       12.94        8.75      2.46 o 
   0  13   5        0.19        0.08      0.76 o 
   1  13   5        0.84        1.15      1.37 o 
  -1  14   5       11.19       12.08      3.00 o 
   0  14   5        2.53        1.94      1.65 o 
   1  14   5        9.29        8.14      2.94 o 
  -3   0   6      463.46      469.67     18.11 o 
  -2   0   6      277.65      263.40      4.31 o 
  -1   0   6      367.37      434.94      6.39 o 
   0   0   6        0.04        1.83      0.63 o 
   1   0   6       72.04       78.22      1.54 o 
   2   0   6      326.98      324.44      4.50 o 
   3   0   6       24.58       25.14      1.70 o 
   4   0   6        1.45        1.44      1.57 o 
  -4   1   6        1.14        1.26      0.67 o 
  -3   1   6        0.02        0.11      0.43 o 
  -2   1   6      773.39      809.64      9.38 o 
  -1   1   6       26.64       24.77      0.88 o 
   0   1   6        0.69        0.22      0.25 o 
   1   1   6      255.31      263.64      2.30 o 
   2   1   6       13.98       14.78      0.71 o 
   3   1   6        8.68        5.10      0.93 o 
   4   1   6        1.03        1.45      1.26 o 
  -4   2   6       38.41       38.16      6.71 o 
  -3   2   6       47.86       50.45      1.15 o 
  -2   2   6       97.55      103.52      1.80 o 
  -1   2   6      458.36      459.18      4.16 o 
   0   2   6      434.34      485.80      4.01 o 
   1   2   6      181.64      194.49      1.76 o 
   2   2   6        0.49        0.44      0.39 o 
   3   2   6       32.95       33.45      1.32 o 
   4   2   6        8.86        6.71      2.91 o 
  -4   3   6       13.13       11.70      1.88 o 
  -3   3   6      151.03      151.85      2.00 o 
  -2   3   6      228.25      219.21      2.88 o 
  -1   3   6     1495.93     1550.21     12.96 o 
   0   3   6     1414.17     1446.09     10.48 o 
   1   3   6        7.27        4.09      0.37 o 
   2   3   6       65.08       66.34      1.19 o 
   3   3   6       16.68       18.34      1.38 o 
   4   3   6        0.00        1.60      1.78 o 
  -4   4   6       27.85       23.19      4.00 o 
  -3   4   6       28.58       27.59      1.41 o 
  -2   4   6       56.30       55.00      1.56 o 
  -1   4   6       22.58       24.07      0.93 o 
   0   4   6      255.23      262.26      2.55 o 
   1   4   6        0.26        0.36      0.50 o 
   2   4   6       24.94       26.19      2.17 o 
   3   4   6        0.17        0.07      0.27 o 
   4   4   6        1.49       -0.38      1.81 o 
  -4   5   6        9.60        7.99      1.98 o 
  -3   5   6       32.06       33.44      1.01 o 
  -2   5   6      186.22      190.45      2.73 o 
  -1   5   6      930.56      926.33      7.99 o 
   0   5   6      303.04      283.16      2.68 o 
   1   5   6      518.65      509.87      4.95 o 
   2   5   6       10.52       11.57      1.23 o 
   3   5   6       17.43       21.43      1.67 o 
  -4   6   6        0.03        0.80      1.38 o 
  -3   6   6       32.44       33.90      3.15 o 
  -2   6   6      620.51      632.57      6.20 o 
  -1   6   6       50.29       52.02      1.28 o 
   0   6   6       58.05       64.49      1.36 o 
   1   6   6       74.96       80.25      1.82 o 
   2   6   6        6.57        5.14      1.11 o 
   3   6   6        0.24        0.10      0.58 o 
  -4   7   6        0.08       -0.11      1.28 o 
  -3   7   6       86.33       82.26      3.34 o 
  -2   7   6        9.43        6.78      1.15 o 
  -1   7   6      113.45      115.25      2.11 o 
   0   7   6      273.46      268.88      3.04 o 
   1   7   6       79.66       81.98      2.36 o 
   2   7   6       86.25       91.65      3.15 o 
   3   7   6        4.44        1.35      1.36 o 
  -4   8   6        9.65        4.02      2.55 o 
  -3   8   6       33.85       35.25      1.54 o 
  -2   8   6       11.51       10.00      1.19 o 
  -1   8   6      295.28      298.10      3.83 o 
   0   8   6        8.42        9.83      0.83 o 
   1   8   6       33.19       31.98      1.56 o 
   2   8   6       52.70       55.22      2.47 o 
   3   8   6       26.80       18.94      6.62 o 
  -3   9   6        1.77        0.69      0.92 o 
  -2   9   6        0.22        0.46      0.72 o 
  -1   9   6        5.69        3.69      1.02 o 
   0   9   6      193.81      191.05      2.93 o 
   1   9   6        5.05        4.58      1.19 o 
   2   9   6        2.12        2.35      1.20 o 
   3   9   6        0.47        1.55      1.70 o 
  -3  10   6        0.75        0.12      1.15 o 
  -2  10   6        2.47        2.47      1.39 o 
  -1  10   6        8.16        5.53      1.18 o 
   0  10   6       83.93       90.25      2.21 o 
   1  10   6        3.72        5.32      1.52 o 
   2  10   6       46.23       46.12      3.94 o 
  -3  11   6       12.53       12.21      3.45 o 
  -2  11   6        3.64        2.69      1.23 o 
  -1  11   6        0.16        0.06      0.61 o 
   0  11   6        7.06        5.26      1.17 o 
   1  11   6      214.92      234.02      5.41 o 
   2  11   6       19.88       16.55      4.64 o 
  -2  12   6        3.72        4.56      1.50 o 
  -1  12   6        0.16        0.05      0.55 o 
   0  12   6       37.15       33.85      4.52 o 
   1  12   6        1.54        2.71      1.86 o 
   2  12   6       14.78       10.05      2.72 o 
  -2  13   6        2.43        3.11      1.56 o 
  -1  13   6       15.51        9.23      2.75 o 
   0  13   6       18.62       11.81      3.93 o 
   1  13   6        1.80        4.48      2.03 o 
  -1  14   6        1.55        2.20      1.44 o 
   0  14   6        6.39        3.88      1.90 o 
  -4   1   7        8.33        6.02      1.13 o 
  -3   1   7       89.30       89.31      2.16 o 
  -2   1   7      155.83      151.90      2.88 o 
  -1   1   7      171.67      157.99      2.06 o 
   0   1   7      381.12      355.41      2.98 o 
   1   1   7      581.63      563.61      4.41 o 
   2   1   7      145.29      146.64      2.01 o 
   3   1   7       25.27       30.27      2.33 o 
   4   1   7        1.79        3.55      1.81 o 
  -4   2   7       97.25      102.78      3.40 o 
  -3   2   7        2.40        2.65      0.61 o 
  -2   2   7        2.18        0.99      0.64 o 
  -1   2   7        0.98        0.83      0.51 o 
   0   2   7      382.38      389.65      3.46 o 
   1   2   7        0.03        0.30      0.34 o 
   2   2   7       16.35       16.53      0.78 o 
   3   2   7       10.42        7.42      1.17 o 
  -4   3   7       38.07       36.63      4.59 o 
  -3   3   7       13.80       13.76      1.04 o 
  -2   3   7       90.79       90.45      1.93 o 
  -1   3   7      386.84      392.10      4.00 o 
   0   3   7      210.16      201.80      2.28 o 
   1   3   7        0.15        0.40      0.29 o 
   2   3   7       38.57       40.65      1.22 o 
   3   3   7        2.95        1.83      0.77 o 
  -4   4   7       11.89       11.34      2.87 o 
  -3   4   7      360.24      368.13      4.46 o 
  -2   4   7      108.00      111.52      2.31 o 
  -1   4   7       95.59       86.15      1.80 o 
   0   4   7       27.63       37.83      1.11 o 
   1   4   7       11.32       14.40      1.09 o 
   2   4   7        6.29        5.56      0.94 o 
   3   4   7       26.21       18.58      2.99 o 
  -4   5   7        6.12        5.81      1.87 o 
  -3   5   7       42.99       43.07      1.45 o 
  -2   5   7      109.41      108.24      2.28 o 
  -1   5   7        0.73        0.66      0.56 o 
   0   5   7        0.04        0.28      0.35 o 
   1   5   7        0.25        0.88      0.74 o 
   2   5   7       61.52       65.03      2.19 o 
   3   5   7        3.74        2.15      1.21 o 
  -4   6   7        2.70        1.66      1.66 o 
  -3   6   7        9.06        8.84      1.35 o 
  -2   6   7      456.31      477.75      5.44 o 
  -1   6   7       76.58       75.48      1.80 o 
   0   6   7        0.77        0.98      0.44 o 
   1   6   7       47.30       49.95      1.70 o 
   2   6   7       24.07       21.85      1.47 o 
   3   6   7        0.81        0.87      1.26 o 
  -4   7   7        4.95        5.74      2.54 o 
  -3   7   7        5.93        4.73      1.14 o 
  -2   7   7       73.31       71.97      2.14 o 
  -1   7   7      577.12      568.09      5.68 o 
   0   7   7       82.94       80.16      1.41 o 
   1   7   7       87.42       87.74      2.13 o 
   2   7   7       15.29       19.06      1.60 o 
   3   7   7       12.11        7.93      3.02 o 
  -4   8   7        1.51        1.00      1.94 o 
  -3   8   7        6.65        5.74      1.46 o 
  -2   8   7       25.74       24.59      1.65 o 
  -1   8   7      110.86      112.64      2.35 o 
   0   8   7       46.61       49.25      1.45 o 
   1   8   7       39.76       43.79      2.02 o 
   2   8   7        3.99        2.09      1.44 o 
   3   8   7        7.08        3.20      1.85 o 
  -3   9   7        0.80        1.62      1.14 o 
  -2   9   7        0.02        0.42      0.78 o 
  -1   9   7       16.97       15.28      1.35 o 
   0   9   7      543.72      547.76      5.96 o 
   1   9   7       90.24      101.33      3.00 o 
   2   9   7        7.76        6.11      1.67 o 
  -3  10   7        5.13        4.78      2.48 o 
  -2  10   7       26.51       23.43      4.12 o 
  -1  10   7       79.86       78.49      2.17 o 
   0  10   7        3.62        3.76      1.05 o 
   1  10   7       77.09       77.81      3.14 o 
   2  10   7        5.46        4.70      1.71 o 
  -3  11   7        3.55        7.34      2.68 o 
  -2  11   7        1.25        1.50      1.32 o 
  -1  11   7        6.34        3.99      1.40 o 
   0  11   7        2.41        1.71      0.82 o 
   1  11   7       67.14       72.51      3.52 o 
   2  11   7       30.28       19.63      6.76 o 
  -2  12   7        8.86        8.80      2.06 o 
  -1  12   7       45.43       54.99      3.87 o 
   0  12   7        9.82        7.20      1.89 o 
   1  12   7       11.90       12.06      2.36 o 
  -2  13   7       13.01       13.27      4.79 o 
  -1  13   7        4.34        3.75      1.83 o 
   0  13   7        2.33        1.41      1.77 o 
   1  13   7       12.09       11.39      2.95 o 
  -4   0   8        2.74        3.90      6.55 o 
  -3   0   8       48.22       49.01      2.64 o 
  -2   0   8      176.16      163.19      3.98 o 
  -1   0   8      869.80      868.50     11.14 o 
   0   0   8      151.68      141.16      2.51 o 
   1   0   8       83.80       83.51      2.03 o 
   2   0   8       53.94       53.87      2.27 o 
   3   0   8        4.93        3.22      1.43 o 
  -4   1   8        0.02       -0.07      0.79 o 
  -3   1   8        0.45        0.56      0.62 o 
  -2   1   8       28.21       31.98      1.23 o 
  -1   1   8       49.05       45.89      1.21 o 
   0   1   8       44.50       46.23      1.13 o 
   1   1   8      129.08      124.47      1.77 o 
   2   1   8       37.96       38.29      1.31 o 
   3   1   8        0.11        0.04      0.52 o 
  -4   2   8       44.17       47.47      2.94 o 
  -3   2   8       26.32       26.30      1.47 o 
  -2   2   8      147.10      154.65      2.53 o 
  -1   2   8      111.46      101.05      1.88 o 
   0   2   8      144.79      141.60      2.38 o 
   1   2   8        4.31        4.47      0.65 o 
   2   2   8        5.69        4.93      0.70 o 
   3   2   8       15.56        9.36      1.50 o 
  -4   3   8       14.40        8.10      3.13 o 
  -3   3   8        1.76        0.97      0.70 o 
  -2   3   8        0.43        1.18      0.78 o 
  -1   3   8       72.72       70.35      1.58 o 
   0   3   8      477.07      470.67      4.24 o 
   1   3   8      270.16      266.29      3.07 o 
   2   3   8      100.98      103.41      1.94 o 
   3   3   8       58.44       64.34      2.60 o 
  -4   4   8        0.42        0.58      1.42 o 
  -3   4   8      111.07      118.09      2.60 o 
  -2   4   8        0.98        0.91      0.87 o 
  -1   4   8       63.04       62.33      1.49 o 
   0   4   8       10.84       13.10      1.14 o 
   1   4   8        3.94        3.10      0.47 o 
   2   4   8       10.59       10.72      1.27 o 
   3   4   8        0.31        1.06      1.11 o 
  -4   5   8       31.70       33.59      3.59 o 
  -3   5   8        2.16        2.05      0.99 o 
  -2   5   8      266.84      259.66      4.20 o 
  -1   5   8       66.35       69.13      1.78 o 
   0   5   8      111.95      118.61      2.05 o 
   1   5   8      207.97      205.02      3.20 o 
   2   5   8      111.63      118.55      2.77 o 
   3   5   8        7.96        6.59      2.12 o 
  -4   6   8        7.09        5.63      2.31 o 
  -3   6   8      101.26      104.64      2.35 o 
  -2   6   8        1.33        1.81      0.81 o 
  -1   6   8        0.98        1.12      0.71 o 
   0   6   8      141.88      138.15      1.96 o 
   1   6   8       29.84       29.31      1.54 o 
   2   6   8        0.47       -0.01      0.86 o 
   3   6   8        0.23        0.78      1.37 o 
  -4   7   8        2.11        2.30      2.38 o 
  -3   7   8        0.95        0.72      0.98 o 
  -2   7   8        4.40        3.89      1.15 o 
  -1   7   8      266.28      265.22      3.60 o 
   0   7   8       64.01       61.34      1.50 o 
   1   7   8        6.99        8.01      1.34 o 
   2   7   8        7.40        8.21      1.78 o 
   3   7   8        4.11        4.04      1.88 o 
  -3   8   8       37.64       46.26      2.45 o 
  -2   8   8      148.87      151.39      3.30 o 
  -1   8   8       83.35       88.56      2.16 o 
   0   8   8        5.11        4.67      0.83 o 
   1   8   8       15.98       20.38      1.67 o 
   2   8   8        0.90        0.43      1.01 o 
  -3   9   8        9.74        5.79      2.37 o 
  -2   9   8        0.22       -0.02      0.77 o 
  -1   9   8       30.62       32.45      1.63 o 
   0   9   8       10.92        9.51      1.03 o 
   1   9   8        6.20        5.15      1.40 o 
   2   9   8       11.64        7.08      2.27 o 
  -3  10   8       11.55       14.79      6.76 o 
  -2  10   8       64.26       77.08      2.90 o 
  -1  10   8       28.45       29.80      1.82 o 
   0  10   8       39.44       41.84      2.49 o 
   1  10   8       19.29       18.86      2.19 o 
   2  10   8       16.42       12.84      2.42 o 
  -2  11   8       13.78       11.45      2.21 o 
  -1  11   8       17.74       10.43      2.15 o 
   0  11   8       36.26       33.62      4.95 o 
   1  11   8       38.44       41.75      4.17 o 
   2  11   8        5.52        5.43      2.16 o 
  -2  12   8        3.37        3.97      2.02 o 
  -1  12   8       17.49       15.92      2.99 o 
   0  12   8        0.42        0.16      1.25 o 
   1  12   8        1.71        2.95      1.89 o 
  -1  13   8        5.27        4.02      1.81 o 
   0  13   8       62.11       68.29      3.46 o 
  -4   1   9        3.63        3.04      1.77 o 
  -3   1   9       19.93       20.16      1.43 o 
  -2   1   9        4.60        4.59      0.99 o 
  -1   1   9       16.66       19.81      1.02 o 
   0   1   9      182.50      183.71      2.37 o 
   1   1   9      252.22      250.06      2.95 o 
   2   1   9      224.57      232.09      3.13 o 
   3   1   9       28.54       29.06      3.50 o 
  -4   2   9        1.83        0.57      1.30 o 
  -3   2   9       55.02       57.26      1.80 o 
  -2   2   9       89.21       90.92      2.41 o 
  -1   2   9      137.09      130.14      2.32 o 
   0   2   9      248.13      242.94      3.01 o 
   1   2   9      106.19      103.57      1.64 o 
   2   2   9        1.66        2.44      0.78 o 
   3   2   9       24.57        9.91      2.98 o 
  -4   3   9        0.86        1.72      1.28 o 
  -3   3   9        8.70        6.49      1.00 o 
  -2   3   9       19.96       22.50      1.52 o 
  -1   3   9      106.12      108.95      2.20 o 
   0   3   9       43.95       43.96      1.45 o 
   1   3   9       60.95       58.64      1.42 o 
   2   3   9        0.03        0.69      0.70 o 
   3   3   9        8.92        5.28      1.69 o 
  -4   4   9       38.49       33.00      4.34 o 
  -3   4   9        6.99        8.38      1.48 o 
  -2   4   9      229.46      229.22      3.95 o 
  -1   4   9      397.58      388.47      4.74 o 
   0   4   9      167.78      156.09      2.26 o 
   1   4   9       67.06       67.49      1.48 o 
   2   4   9        0.04       -0.25      0.80 o 
   3   4   9        0.03        0.93      1.34 o 
  -4   5   9        0.17        0.27      1.35 o 
  -3   5   9        1.24        1.81      0.96 o 
  -2   5   9       84.78       84.65      2.37 o 
  -1   5   9       18.09       20.28      1.43 o 
   0   5   9        2.53        2.06      0.68 o 
   1   5   9       43.19       41.40      1.71 o 
   2   5   9       16.32       16.46      1.61 o 
   3   5   9       11.57        7.05      2.42 o 
  -4   6   9        1.54        1.94      1.94 o 
  -3   6   9       98.60      104.50      2.80 o 
  -2   6   9       47.88       54.78      1.87 o 
  -1   6   9       68.47       68.49      1.70 o 
   0   6   9       77.57       79.71      1.62 o 
   1   6   9        3.38        2.02      1.00 o 
   2   6   9        1.10        1.27      1.06 o 
   3   6   9        2.44        3.15      1.71 o 
  -3   7   9       10.19        9.46      1.44 o 
  -2   7   9       14.80       12.90      1.65 o 
  -1   7   9        2.60        2.35      0.84 o 
   0   7   9      129.95      122.05      2.24 o 
   1   7   9       62.92       67.49      2.38 o 
   2   7   9       39.44       48.52      3.92 o 
  -3   8   9        1.17        1.30      1.10 o 
  -2   8   9        6.42        6.07      1.37 o 
  -1   8   9        0.17        1.01      0.87 o 
   0   8   9       29.12       24.58      1.85 o 
   1   8   9        0.01        0.44      0.92 o 
   2   8   9       12.67        7.05      2.15 o 
  -3   9   9        0.49        0.81      1.24 o 
  -2   9   9        0.15       -0.19      0.84 o 
  -1   9   9       67.08       64.79      2.24 o 
   0   9   9       32.53       36.59      2.44 o 
   1   9   9       51.22       57.05      2.64 o 
   2   9   9       20.27       14.81      3.40 o 
  -3  10   9        6.43        6.20      3.71 o 
  -2  10   9        7.65        5.17      1.70 o 
  -1  10   9       32.71       34.99      2.22 o 
   0  10   9        7.46        6.60      1.70 o 
   1  10   9       22.50       24.48      2.20 o 
   2  10   9        1.54        0.94      1.80 o 
  -2  11   9        5.82        3.08      1.37 o 
  -1  11   9        9.38        7.92      1.94 o 
   0  11   9       18.42       12.74      3.36 o 
   1  11   9        4.72        5.74      1.68 o 
  -2  12   9       26.96       31.13      3.23 o 
  -1  12   9       10.41        9.57      2.61 o 
   0  12   9       13.20       12.67      3.17 o 
   1  12   9        3.07        0.76      1.49 o 
  -4   0  10        5.70        4.87      4.53 o 
  -3   0  10       13.19       12.64      3.07 o 
  -2   0  10      213.12      210.07      5.96 o 
  -1   0  10      349.52      352.80      7.32 o 
   0   0  10     2047.41     2004.99     22.69 o 
   1   0  10       21.23       19.11      2.14 o 
   2   0  10       48.53       45.12      2.39 o 
   3   0  10        0.00        0.46      1.21 o 
  -4   1  10        0.01        0.30      1.08 o 
  -3   1  10       12.25       11.09      1.47 o 
  -2   1  10        2.94        4.19      1.09 o 
  -1   1  10      110.15      107.60      2.47 o 
   0   1  10        5.23        6.85      1.01 o 
   1   1  10      554.86      549.35      5.35 o 
   2   1  10        3.03        2.49      0.93 o 
   3   1  10        0.51        0.65      0.96 o 
  -4   2  10        1.38        0.52      1.30 o 
  -3   2  10       34.07       33.77      2.58 o 
  -2   2  10       93.48       94.88      2.32 o 
  -1   2  10      559.21      548.61      6.18 o 
   0   2  10        0.41        0.79      0.67 o 
   1   2  10      128.56      135.18      2.13 o 
   2   2  10       15.62       14.04      1.47 o 
   3   2  10       11.52        5.98      1.90 o 
  -4   3  10        7.00        6.42      2.11 o 
  -3   3  10       14.90       15.67      1.87 o 
  -2   3  10      156.37      161.08      3.32 o 
  -1   3  10        0.46        0.96      0.81 o 
   0   3  10      223.19      218.67      2.92 o 
   1   3  10      113.42      113.99      2.31 o 
   2   3  10      228.65      229.25      4.93 o 
   3   3  10        1.34        2.38      1.83 o 
  -4   4  10        0.65        0.53      1.44 o 
  -3   4  10       26.11       29.28      2.30 o 
  -2   4  10       25.85       27.83      1.82 o 
  -1   4  10      141.78      139.47      2.74 o 
   0   4  10       16.82       15.21      1.10 o 
   1   4  10       10.15        9.75      0.80 o 
   2   4  10       18.69       18.08      1.76 o 
   3   4  10       10.57        7.78      1.98 o 
  -4   5  10       18.75       16.32      4.09 o 
  -3   5  10       40.26       45.87      2.03 o 
  -2   5  10       24.08       22.27      1.79 o 
  -1   5  10       45.71       42.78      1.73 o 
   0   5  10       22.50       23.38      1.30 o 
   1   5  10       49.37       51.17      2.09 o 
   2   5  10       17.79       16.55      2.32 o 
  -3   6  10       32.78       31.86      2.35 o 
  -2   6  10       89.87       91.75      2.55 o 
  -1   6  10       59.84       62.43      2.31 o 
   0   6  10      111.13      116.50      2.13 o 
   1   6  10       25.00       31.27      2.07 o 
   2   6  10        5.92        6.52      1.62 o 
  -3   7  10        3.32        2.55      1.22 o 
  -2   7  10        0.34        0.77      0.89 o 
  -1   7  10       30.57       33.25      1.66 o 
   0   7  10        7.38        7.76      0.95 o 
   1   7  10        0.02        0.26      0.91 o 
   2   7  10        2.32        1.21      1.19 o 
  -3   8  10       12.95        7.46      2.10 o 
  -2   8  10      105.39      120.83      3.16 o 
  -1   8  10       66.05       68.82      2.08 o 
   0   8  10       14.27       17.79      0.93 o 
   1   8  10       23.13       26.79      2.12 o 
   2   8  10       12.29        9.58      2.50 o 
  -3   9  10        3.72        0.80      1.69 o 
  -2   9  10        4.93        2.51      1.53 o 
  -1   9  10       13.83        7.64      2.12 o 
   0   9  10        0.48        0.94      1.19 o 
   1   9  10        0.19       -0.43      1.26 o 
   2   9  10        3.01        2.87      1.64 o 
  -2  10  10        0.51        0.90      1.23 o 
  -1  10  10       21.81       18.41      3.95 o 
   0  10  10       23.77       17.76      3.24 o 
   1  10  10        0.26        1.55      1.52 o 
  -2  11  10        1.00        0.73      1.24 o 
  -1  11  10        2.91        1.92      1.27 o 
   0  11  10       15.15        9.59      2.50 o 
   1  11  10        6.41        7.74      1.92 o 
  -1  12  10        0.15        1.38      1.80 o 
   0  12  10        1.52        0.22      1.33 o 
  -4   1  11       16.18       16.92      2.45 o 
  -3   1  11       93.16      101.58      3.15 o 
  -2   1  11      157.38      155.00      3.14 o 
  -1   1  11       22.33       25.08      1.55 o 
   0   1  11      277.50      283.35      3.58 o 
   1   1  11      110.33      116.45      2.40 o 
   2   1  11        5.54        2.83      1.11 o 
   3   1  11        2.00        0.68      1.26 o 
  -4   2  11        3.18        2.76      2.09 o 
  -3   2  11        0.15        0.47      0.89 o 
  -2   2  11      236.66      238.04      4.23 o 
  -1   2  11      854.51      847.69      8.55 o 
   0   2  11       63.59       66.36      2.11 o 
   1   2  11        8.77        8.70      1.08 o 
   2   2  11        5.65        2.22      0.86 o 
  -4   3  11        4.48        4.84      2.39 o 
  -3   3  11        0.06        0.73      1.00 o 
  -2   3  11       75.54       73.71      2.36 o 
  -1   3  11       23.94       19.91      1.55 o 
   0   3  11       65.90       65.64      1.88 o 
   1   3  11        3.22        3.69      1.00 o 
   2   3  11       67.22       72.29      2.73 o 
  -4   4  11        1.58        1.42      1.64 o 
  -3   4  11       68.16       69.78      2.81 o 
  -2   4  11      179.62      194.99      3.95 o 
  -1   4  11       92.20       95.75      2.50 o 
   0   4  11      295.47      294.51      3.88 o 
   1   4  11       73.57       74.68      1.76 o 
   2   4  11       27.67       30.91      2.64 o 
  -3   5  11       59.98       63.36      2.69 o 
  -2   5  11        1.83        1.47      1.08 o 
  -1   5  11        0.01        0.70      0.83 o 
   0   5  11       56.09       57.55      1.95 o 
   1   5  11        9.73        7.54      1.66 o 
   2   5  11        0.01        1.21      1.24 o 
  -3   6  11       25.81       22.32      4.41 o 
  -2   6  11        0.92        1.11      1.17 o 
  -1   6  11       10.98       12.54      1.55 o 
   0   6  11       41.19       45.15      1.36 o 
   1   6  11      191.69      191.62      3.96 o 
   2   6  11        4.83        4.73      1.63 o 
  -3   7  11        0.12       -0.15      1.05 o 
  -2   7  11        0.23        0.35      0.94 o 
  -1   7  11        0.55        0.40      0.78 o 
   0   7  11       25.79       21.88      1.17 o 
   1   7  11       19.24       19.12      2.13 o 
   2   7  11       55.33       52.57      5.33 o 
  -3   8  11        5.89        2.79      1.68 o 
  -2   8  11        0.00        0.51      0.93 o 
  -1   8  11        6.06        3.83      1.25 o 
   0   8  11        1.91        1.13      1.25 o 
   1   8  11       16.42       16.32      2.03 o 
   2   8  11        3.58        1.15      2.42 o 
  -2   9  11        7.67        4.76      1.73 o 
  -1   9  11        6.74        3.24      1.39 o 
   0   9  11        8.86        8.51      1.83 o 
   1   9  11        3.33        3.91      1.71 o 
  -2  10  11        0.30        0.28      1.15 o 
  -1  10  11       12.50       10.26      2.79 o 
   0  10  11       17.16       14.65      2.34 o 
   1  10  11        7.81        7.50      2.03 o 
  -1  11  11        1.07        1.76      1.50 o 
   0  11  11        0.90        1.40      1.42 o 
  -4   0  12        9.17        6.96      5.60 o 
  -3   0  12      143.28      145.13      4.98 o 
  -2   0  12      216.92      215.62      5.43 o 
  -1   0  12      245.19      252.09      5.84 o 
   0   0  12       22.89       23.21      2.12 o 
   1   0  12        8.69        8.34      1.73 o 
   2   0  12      122.29      127.75      4.33 o 
  -4   1  12       21.84       21.55      3.81 o 
  -3   1  12       42.21       39.85      3.87 o 
  -2   1  12        6.35        5.16      1.38 o 
  -1   1  12        0.63        1.24      1.00 o 
   0   1  12       64.94       68.13      2.31 o 
   1   1  12       55.06       56.10      1.92 o 
   2   1  12        0.13       -0.30      0.84 o 
  -3   2  12        0.08        0.54      1.03 o 
  -2   2  12      106.63      105.98      3.13 o 
  -1   2  12       50.36       45.45      1.93 o 
   0   2  12       98.73      101.10      2.31 o 
   1   2  12      107.11      110.25      2.47 o 
   2   2  12        0.28        0.71      1.17 o 
  -3   3  12       73.72       73.12      3.04 o 
  -2   3  12       26.53       21.82      1.90 o 
  -1   3  12       56.21       52.91      2.28 o 
   0   3  12       11.53        9.53      1.25 o 
   1   3  12        3.59        3.47      0.95 o 
   2   3  12        2.98        1.95      1.54 o 
  -3   4  12        0.03       -0.09      0.97 o 
  -2   4  12      107.07      104.84      3.50 o 
  -1   4  12       17.85       18.29      1.62 o 
   0   4  12      108.04      102.51      2.60 o 
   1   4  12        1.38        2.44      0.85 o 
   2   4  12        2.89        2.93      1.49 o 
  -3   5  12        0.53        0.69      1.24 o 
  -2   5  12       29.40       27.01      2.52 o 
  -1   5  12      172.22      165.84      4.22 o 
   0   5  12        4.74        4.58      1.17 o 
   1   5  12       66.55       69.18      2.77 o 
   2   5  12       25.46       17.06      3.18 o 
  -3   6  12       27.45       16.47      4.48 o 
  -2   6  12        1.95        1.57      1.37 o 
  -1   6  12       38.44       38.24      2.58 o 
   0   6  12       97.26       98.45      2.62 o 
   1   6  12       17.23       18.29      2.25 o 
   2   6  12        0.49        1.54      1.45 o 
  -3   7  12       20.53       15.94      3.73 o 
  -2   7  12       21.63       15.83      3.16 o 
  -1   7  12        0.12        0.54      1.11 o 
   0   7  12        0.42        1.42      1.38 o 
   1   7  12        2.73        1.09      1.26 o 
  -2   8  12       29.38       25.90      3.57 o 
  -1   8  12       64.32       68.98      2.44 o 
   0   8  12       89.46       92.42      3.53 o 
   1   8  12       47.58       52.41      3.02 o 
  -2   9  12        1.59        0.89      1.24 o 
  -1   9  12        5.55        1.90      1.14 o 
   0   9  12        1.28        1.18      1.51 o 
   1   9  12        0.08        0.21      1.32 o 
  -1  10  12       35.81       39.34      5.85 o 
   0  10  12       16.36       13.69      2.61 o 
  -3   1  13       28.44       23.00      5.13 o 
  -2   1  13       18.32       19.22      1.98 o 
  -1   1  13       36.51       33.50      4.21 o 
   0   1  13       34.26       31.06      1.83 o 
   1   1  13        0.30        0.68      0.91 o 
   2   1  13        5.01        2.18      1.66 o 
  -3   2  13       16.68       11.02      1.90 o 
  -2   2  13       19.79       21.82      1.98 o 
  -1   2  13        0.17        0.31      0.85 o 
   0   2  13       62.50       63.98      2.26 o 
   1   2  13       59.25       63.14      2.60 o 
   2   2  13       23.99       15.83      3.69 o 
  -3   3  13        2.50        2.58      1.63 o 
  -2   3  13       48.77       39.19      6.64 o 
  -1   3  13        9.39        6.58      1.40 o 
   0   3  13       14.26       13.33      1.67 o 
   1   3  13        0.38        0.41      0.80 o 
   2   3  13        3.33        4.17      1.76 o 
  -3   4  13        0.68        0.55      1.26 o 
  -2   4  13        6.08        3.07      1.68 o 
  -1   4  13      149.17      152.44      3.44 o 
   0   4  13       71.93       81.73      2.55 o 
   1   4  13       69.77       77.95      2.98 o 
   2   4  13       19.62       14.85      2.83 o 
  -3   5  13        1.22        0.88      1.43 o 
  -2   5  13        5.86        4.07      1.68 o 
  -1   5  13        9.04        9.13      2.05 o 
   0   5  13        3.11        1.49      1.13 o 
   1   5  13        8.32        5.27      1.93 o 
  -3   6  13        0.61        1.89      1.48 o 
  -2   6  13       30.47       17.61      4.61 o 
  -1   6  13       36.83       33.20      6.13 o 
   0   6  13       83.46       86.32      2.66 o 
   1   6  13       10.94        9.24      1.97 o 
  -2   7  13       17.06       10.03      2.84 o 
  -1   7  13       31.63       26.68      5.73 o 
   0   7  13        1.54        2.63      1.57 o 
   1   7  13        1.26        1.02      1.69 o 
  -2   8  13       11.59        8.51      2.62 o 
  -1   8  13        5.83        2.08      1.40 o 
   0   8  13        0.70        0.84      1.34 o 
  -1   9  13        0.37        0.07      1.04 o 
   0   9  13        3.09        2.29      1.74 o 
  -3   0  14        1.08        1.46      2.41 o 
  -2   0  14        0.07       -0.63      1.65 o 
  -1   0  14       74.78       83.36      4.60 o 
   0   0  14       95.02      105.78      4.51 o 
   1   0  14       41.84       40.36      5.19 o 
  -3   1  14        0.00        2.00      1.50 o 
  -2   1  14       12.01        8.72      2.25 o 
  -1   1  14       22.71       22.19      3.47 o 
   0   1  14        0.53        1.03      1.12 o 
   1   1  14        0.07        0.33      0.91 o 
  -3   2  14        1.15        1.23      1.33 o 
  -2   2  14       17.74       18.53      2.11 o 
  -1   2  14       17.08       12.25      3.44 o 
   0   2  14       31.45       31.20      3.64 o 
   1   2  14       56.63       65.86      2.55 o 
  -3   3  14       34.34       32.94      3.25 o 
  -2   3  14       53.06       60.25      3.89 o 
  -1   3  14       35.08       24.26      4.13 o 
   0   3  14       33.79       32.00      3.68 o 
   1   3  14       10.78        6.26      2.00 o 
  -3   4  14        0.48        1.24      1.64 o 
  -2   4  14        0.07        0.07      1.00 o 
  -1   4  14        1.10        0.82      1.37 o 
   0   4  14        9.94       11.57      1.58 o 
   1   4  14        0.04       -0.39      1.16 o 
  -2   5  14       40.06       38.82      5.90 o 
  -1   5  14       64.24       70.07      2.82 o 
   0   5  14       15.53       13.28      1.87 o 
   1   5  14        0.06        0.89      1.51 o 
  -2   6  14        0.15       -0.08      1.02 o 
  -1   6  14        3.17        2.61      1.59 o 
   0   6  14       27.79       32.83      2.53 o 
  -2   7  14        1.83        0.73      1.24 o 
  -1   7  14        0.92        1.12      1.28 o 
   0   7  14        0.59        0.94      1.58 o 
  -1   8  14        9.79        4.68      2.51 o 
  -2   1  15       48.47       52.21      3.04 o 
  -1   1  15       70.31       75.90      3.35 o 
   0   1  15       49.03       50.61      3.36 o 
   1   1  15       14.54        9.92      1.98 o 
  -2   2  15        0.00        0.22      0.94 o 
  -1   2  15        1.36        1.80      1.55 o 
   0   2  15       10.47        8.74      1.82 o 
   1   2  15       27.19       25.58      3.51 o 
  -2   3  15       14.86        8.82      3.27 o 
  -1   3  15       13.04        8.24      2.15 o 
   0   3  15        4.23        2.27      1.36 o 
  -2   4  15        0.03        1.19      1.52 o 
  -1   4  15        8.58        7.67      1.80 o 
   0   4  15       54.72       61.59      3.01 o 
  -2   5  15        2.69        1.49      1.61 o 
  -1   5  15       11.18        6.64      2.10 o 
   0   5  15       31.04       34.60      3.20 o 
  -1   6  15       27.34       18.71      3.38 o 
  -2   0  16        6.45        2.54      2.86 o 
  -1   0  16       26.34       28.22      6.78 o 
   0   0  16       17.09       13.54      3.26 o 
  -2   1  16       22.23       17.26      4.16 o 
  -1   1  16       11.73        8.46      2.16 o 
   0   1  16        1.42        0.89      1.33 o 
  -2   2  16        0.57        0.87      2.24 o 
  -1   2  16        0.04       -0.20      1.13 o 
   0   2  16       33.86       34.41      5.96 o 
  -1   3  16       65.03       74.25      4.83 o 
  -1   4  16        6.79        6.98      4.71 o 
                                                 
